# Supplementary material for: Granulocytic MDSC with Deficient CCR5 Alleviates Lipogenesis and Inflammation in Nonalcoholic Fatty Liver Disease
Source: Int J Mol Sci. 2022 Oct 27;23(21):13048. doi: 10.3390/ijms232113048 (PMC9656569; doi:10.3390/ijms232113048)
Supplement: Supplementary file 1 [file ijms-23-13048-s001.zip]

Archive with 1 entries (1 files):
- ijms-1906588-supplementary.pdf
